# Supplementary material for: Effect of Temperature on the Expression of Classical Enterotoxin Genes among Staphylococci Associated with Bovine Mastitis
Source: Pathogens. 2021 Aug 2;10(8):975. doi: 10.3390/pathogens10080975 (PMC8398761; doi:10.3390/pathogens10080975)
Supplement: Supplementary file 1 [file pathogens-10-00975-s001.zip]

Archive with 1 entries (1 files):
- pathogens-1284101-supplementary.pdf
